# Supplementary material for: A Single Nucleotide Polymorphism (rs3811792) Affecting Human SCD5 Promoter Activity Is Associated with Diabetes Mellitus
Source: Genes (Basel). 2022 Oct 3;13(10):1784. doi: 10.3390/genes13101784 (PMC9601412; doi:10.3390/genes13101784)
Supplement: Supplementary file 1 [file genes-13-01784-s001.zip]

Archive with 1 entries (1 files):
- genes-1925615-supplementary.pdf
